# Supplementary material for: PVJ1 Is Not the First Tailed Temperate Phage Infecting Bacteria from Genus Psychrobacillus. Comment on Liu et al. Isolation and Characterization of the First Temperate Virus Infecting Psychrobacillus from Marine Sediments. Viruses 2022, 14, 108
Source: Viruses. 2022 Feb 28;14(3):495. doi: 10.3390/v14030495 (PMC8951557; doi:10.3390/v14030495)
Supplement: Supplementary file 1 [file viruses-14-00495-s001.zip]

Archive with 1 entries (1 files):
- Appendix_S1_21-02-22.pdf
